# Supplementary material for: Characterising the asynchronous resurgence of common respiratory viruses following the COVID-19 pandemic
Source: Nat Commun. 2025 Feb 13;16:1610. doi: 10.1038/s41467-025-56776-z (PMC11825952; doi:10.1038/s41467-025-56776-z)
Supplement: Supplementary file 4 — Source Data [file 41467_2025_56776_MOESM4_ESM.xlsx]

## Sheet: Figure 3A
Virus_name	Index_of_Wave	mean	lci	uci
IAV	-2	-300	-259	-348
IAV	-1	-340	-304	-379
IAV	1	841	791	895
IAV	2	246	224	269
IBV	-2	-373	-316	-441
IBV	-1	-480	-396	-582
IBV	1	1111	985	1254
IBV	2	285	173	470
RSV	-2	-354	-330	-381
RSV	-1	-352	-336	-368
RSV	1	616	567	669
RSV	2	351	318	388
PIV	-3	-294	-255	-340
PIV	-2	-297	-236	-374
PIV	-1	-310	-267	-359
PIV	1	675	607	751
PIV	2	292	251	339
MPV	-2	-351	-313	-392
MPV	-1	-352	-319	-388
MPV	1	764	669	873
MPV	2	355	318	397
sCoV	-2	-332	-278	-397
sCoV	-1	-359	-316	-408
sCoV	1	588	478	723
sCoV	2	318	287	354
RV	-4	-269	-224	-323
RV	-3	-222	-170	-291
RV	-2	-250	-221	-284
RV	-1	-270	-230	-317
RV	1	381	318	457
RV	2	242	209	281
AdV	-3	-285	-222	-367
AdV	-2	-290	-242	-348
AdV	-1	-311	-257	-377
AdV	1	518	428	628
AdV	2	259	223	300

## Sheet: Figure 3B
Virus_name	Index_of_Wave	mean	lci	uci
IAV	-2	-311	-273	-354
IAV	-1	-328	-295	-364
IAV	1	834	783	889
IAV	2	268	237	303
IBV	-2	-364	-323	-411
IBV	-1	-476	-387	-585
IBV	1	1122	997	1262
IBV	2	316	204	492
RSV	-2	-355	-332	-379
RSV	-1	-350	-334	-367
RSV	1	620	573	670
RSV	2	350	315	389
PIV	-3	-291	-242	-349
PIV	-2	-321	-280	-366
PIV	-1	-304	-260	-355
PIV	1	676	606	753
PIV	2	295	255	340
MPV	-2	-366	-337	-397
MPV	-1	-341	-308	-378
MPV	1	764	669	872
MPV	2	361	324	402
sCoV	-2	-319	-266	-384
sCoV	-1	-345	-301	-395
sCoV	1	601	491	735
sCoV	2	320	285	359
RV	-4	-222	-140	-351
RV	-3	-214	-162	-283
RV	-2	-242	-207	-282
RV	-1	-269	-229	-316
RV	1	379	312	460
RV	2	241	207	281
AdV	-3	-278	-218	-356
AdV	-2	-295	-249	-349
AdV	-1	-304	-246	-375
AdV	1	513	423	623
AdV	2	272	241	307

## Sheet: Figure 4A
Virus_name	Index_of_Wave	mean	lci	uci
IAV	-2	-327	-287	-373
IAV	-1	-361	-339	-386
IAV	1	839	782	899
IAV	2	240	219	263
IBV	-2	-396	-352	-445
IBV	-1	-498	-405	-613
IBV	1	1046	899	1218
IBV	2	344	312	380
RSV	-2	-369	-349	-390
RSV	-1	-362	-349	-375
RSV	1	624	575	678
RSV	2	334	308	361
PIV	-3	-290	-250	-338
PIV	-2	-280	-218	-360
PIV	-1	-314	-275	-358
PIV	1	649	586	718
PIV	2	300	249	363
MPV	-2	-375	-350	-400
MPV	-1	-359	-328	-394
MPV	1	730	639	834
MPV	2	345	304	392
sCoV	-2	-347	-309	-390
sCoV	-1	-362	-322	-407
sCoV	1	566	448	715
sCoV	2	316	281	356
RV	-4	-269	-224	-323
RV	-3	-194	-146	-259
RV	-2	-249	-217	-286
RV	-1	-275	-232	-324
RV	1	382	320	457
RV	2	254	216	299
AdV	-3	-285	-222	-367
AdV	-2	-288	-241	-345
AdV	-1	-322	-265	-391
AdV	1	474	390	575
AdV	2	266	235	301

## Sheet: Figure 4B
Virus_name	Index_of_Wave	mean	lci	uci
IAV	-2	-235	-157	-351
IAV	-1	-229	-158	-333
IAV	1	843	729	974
IAV	2	275	209	363
IBV	-1	-356	-228	-557
IBV	1	1171	967	1418
IBV	2	201	40	1006
RSV	-2	-283	-232	-346
RSV	-1	-319	-245	-415
RSV	1	538	406	712
RSV	2	390	321	473
PIV	-1	-340	-211	-547
PIV	1	760	558	1037
PIV	2	277	210	366
MPV	-1	-276	-179	-427
MPV	1	859	563	1311
MPV	2	381	313	465
sCoV	-1	-365	-228	-585
sCoV	1	582	384	883
sCoV	2	300	223	405
RV	-2	-254	-198	-327
RV	-1	-214	-143	-319
RV	1	345	208	572
RV	2	197	152	256
AdV	1	793	538	1168
AdV	2	224	166	302

## Sheet: Figure 5A
First resurgence
FirstVir	SecVir	mean	se	lci	uci
RV	IBV	708	66	578	838
sCoV	IBV	517	53	414	621
PIV	IBV	504	40	427	582
RSV	IBV	498	35	429	568
RV	IAV	437	43	352	521
AdV	IBV	436	40	356	515
MPV	IBV	388	36	318	458
RV	MPV	379	37	306	451
IAV	IBV	300	33	235	366
RV	sCoV	273	34	206	339
RV	PIV	238	25	189	288
RSV	IAV	224	22	181	267
RV	RSV	220	29	164	277
PIV	IAV	212	28	158	267
AdV	IAV	210	38	135	285
RV	AdV	198	43	114	282
sCoV	IAV	181	44	95	266
AdV	MPV	155	34	88	222
RSV	MPV	149	26	99	199
PIV	MPV	131	24	85	177
sCoV	MPV	118	32	55	182
MPV	IAV	81	28	26	135
PIV	RSV	10	19	-26	47
PIV	AdV	-15	26	-67	37
sCoV	PIV	-19	29	-75	37
RSV	AdV	-22	28	-76	32
sCoV	RSV	-23	30	-81	35
sCoV	AdV	-34	48	-128	60
Second resurgence
FirstVir	SecVir	mean	se	lci	uci
RV	IBV	628	121	390	865
sCoV	IBV	485	59	369	600
RV	MPV	462	37	390	534
PIV	IBV	446	66	318	575
RV	IAV	411	50	313	509
RSV	IBV	390	78	237	543
AdV	IBV	376	67	245	507
RV	sCoV	311	38	237	386
MPV	IBV	308	83	146	471
RV	PIV	272	27	218	325
RV	RSV	270	33	206	335
IAV	IBV	270	62	148	392
AdV	MPV	214	40	136	292
PIV	MPV	192	25	143	242
RV	AdV	183	39	107	260
AdV	IAV	179	41	98	261
PIV	IAV	156	31	96	216
RSV	MPV	156	28	102	210
sCoV	IAV	146	45	58	233
sCoV	MPV	122	28	66	178
RSV	IAV	106	25	57	155
PIV	RSV	47	18	13	82
sCoV	RSV	9	35	-59	77
MPV	IAV	-33	41	-114	47
PIV	AdV	-39	30	-97	19
sCoV	PIV	-48	32	-110	15
sCoV	AdV	-68	44	-153	18
RSV	AdV	-69	34	-136	-2

## Sheet: Figure 5B
First resurgence
FirstVir	SecVir	mean	se	lci	uci
RV	IBV	719	67	587	851
sCoV	IBV	535	51	434	635
PIV	IBV	519	39	442	596
RSV	IBV	500	35	430	569
AdV	IBV	447	42	364	529
RV	IAV	434	45	345	524
MPV	IBV	395	38	321	468
RV	MPV	381	38	307	455
IAV	IBV	320	34	254	387
RV	sCoV	272	35	203	341
RV	PIV	234	26	183	284
RV	RSV	230	30	171	288
PIV	IAV	211	28	157	266
RSV	IAV	207	21	166	247
AdV	IAV	206	39	130	282
RV	AdV	191	43	106	276
sCoV	IAV	181	44	95	268
AdV	MPV	163	36	93	233
RSV	MPV	139	26	89	190
PIV	MPV	139	24	92	186
sCoV	MPV	116	32	52	179
MPV	IAV	73	28	18	128
PIV	RSV	23	19	-14	59
sCoV	RSV	-13	29	-70	44
PIV	AdV	-15	27	-68	39
sCoV	PIV	-25	29	-82	33
RSV	AdV	-36	28	-91	19
sCoV	AdV	-38	49	-134	57
Second resurgence
FirstVir	SecVir	mean	se	lci	uci
RV	IBV	654	123	413	894
sCoV	IBV	518	57	405	631
PIV	IBV	474	64	348	600
RV	MPV	471	38	396	546
RV	IAV	419	51	319	519
RSV	IBV	388	82	227	550
AdV	IBV	386	72	246	526
MPV	IBV	328	79	174	482
RV	sCoV	310	38	235	385
IAV	IBV	298	57	186	410
RV	RSV	285	34	219	352
RV	PIV	264	29	208	321
AdV	MPV	226	42	144	308
PIV	MPV	215	27	162	267
RV	AdV	185	40	106	264
AdV	IAV	177	46	87	267
PIV	IAV	160	34	93	226
sCoV	IAV	153	46	63	242
RSV	MPV	152	28	96	208
sCoV	MPV	137	28	83	191
RSV	IAV	92	27	39	145
PIV	RSV	65	19	28	103
sCoV	RSV	26	34	-41	94
PIV	AdV	-30	31	-91	30
MPV	IAV	-42	44	-128	45
sCoV	PIV	-53	32	-116	10
sCoV	AdV	-68	46	-158	23
RSV	AdV	-77	35	-146	-8

## Sheet: Figure 6A
First resurgence
FirstVir	SecVir	mean	se	lci	uci
RV	IBV	775	75	628	923
PIV	IBV	546	43	461	631
sCoV	IBV	541	64	416	666
RSV	IBV	473	40	394	551
RV	IAV	465	40	386	544
AdV	IBV	449	44	363	536
MPV	IBV	414	42	332	496
RV	MPV	388	40	310	466
RV	sCoV	305	37	232	378
IAV	IBV	304	38	230	378
RV	RSV	254	29	198	310
RV	PIV	247	29	190	304
PIV	IAV	233	25	183	283
AdV	IAV	225	40	147	302
RSV	IAV	209	23	164	254
RV	AdV	184	48	91	278
AdV	MPV	175	38	99	250
sCoV	IAV	170	47	77	263
PIV	MPV	147	26	97	197
sCoV	MPV	119	32	57	181
RSV	MPV	116	21	75	156
MPV	IAV	81	26	31	132
PIV	RSV	40	17	6	74
PIV	sCoV	32	29	-25	90
sCoV	RSV	-8	33	-72	56
PIV	AdV	-26	29	-82	31
sCoV	AdV	-57	52	-159	46
RSV	AdV	-57	28	-111	-3
Second resurgence
FirstVir	SecVir	mean	se	lci	uci
RV	IBV	631	124	389	873
RV	MPV	476	40	398	554
sCoV	IBV	458	60	341	574
RV	IAV	429	48	335	523
PIV	IBV	403	54	297	509
AdV	IBV	388	61	268	507
RSV	IBV	358	79	203	512
RV	sCoV	321	44	235	407
IAV	IBV	295	72	154	436
RV	RSV	284	37	212	357
MPV	IBV	271	83	108	434
RV	PIV	267	31	206	329
AdV	MPV	220	44	134	305
PIV	MPV	194	28	138	249
RV	AdV	176	43	91	260
AdV	IAV	163	41	82	244
PIV	IAV	146	28	92	200
RSV	MPV	144	31	83	206
sCoV	IAV	136	49	39	232
sCoV	MPV	132	32	70	194
RSV	IAV	89	23	43	134
AdV	RSV	84	36	13	155
PIV	RSV	58	19	20	96
IAV	MPV	33	41	-47	114
sCoV	RSV	28	41	-52	107
PIV	AdV	-44	32	-107	18
sCoV	PIV	-45	36	-115	25
sCoV	AdV	-59	48	-153	35

## Sheet: Figure 6B
First resurgence
FirstVir	SecVir	mean	se	lci	uci
RSV	IBV	608	67	476	739
RV	IBV	483	101	285	680
sCoV	IBV	443	91	264	622
AdV	IBV	369	102	169	569
RV	IAV	324	143	45	604
RV	MPV	323	110	108	538
RSV	MPV	320	100	124	516
PIV	IBV	315	65	188	442
MPV	IBV	304	62	183	426
RSV	IAV	303	59	187	419
IAV	IBV	283	73	140	426
RV	AdV	271	99	77	465
sCoV	IAV	225	117	-4	455
RSV	AdV	211	68	78	344
RV	PIV	199	48	105	292
RSV	PIV	163	53	59	268
AdV	IAV	124	126	-123	371
RV	sCoV	121	57	8	233
sCoV	MPV	113	116	-114	340
PIV	IAV	111	105	-95	317
RSV	sCoV	91	69	-45	227
MPV	IAV	76	115	-149	301
sCoV	AdV	71	121	-166	308
AdV	MPV	49	63	-75	173
PIV	MPV	43	53	-62	148
sCoV	PIV	40	88	-133	213
RSV	RV	-47	80	-204	109
AdV	PIV	-47	66	-176	82
Second resurgence
FirstVir	SecVir	mean	se	lci	uci
RV	IBV	614	481	-329	1557
RSV	IBV	549	304	-47	1145
RV	MPV	364	87	193	535
RV	IAV	326	190	-47	699
AdV	IBV	317	352	-373	1007
RV	PIV	291	53	187	395
AdV	IAV	285	163	-34	604
RV	sCoV	268	76	120	416
PIV	IAV	239	173	-101	579
RV	AdV	231	88	58	404
RSV	MPV	226	41	146	307
RV	RSV	211	73	68	355
RSV	IAV	201	98	9	394
sCoV	IAV	188	117	-42	418
PIV	MPV	184	37	111	257
AdV	MPV	171	90	-5	347
IAV	IBV	144	68	12	277
AdV	sCoV	108	118	-123	339
RSV	sCoV	70	52	-32	171
sCoV	MPV	69	63	-54	193
PIV	sCoV	58	76	-90	206
RSV	AdV	46	96	-141	233
IAV	MPV	32	166	-292	357
RSV	PIV	18	33	-48	83
AdV	PIV	-8	81	-166	151
